# Supplementary material for: Late-life restoration of mitochondrial function reverses cardiac dysfunction in old mice
Source: eLife. 2020 Jul 10;9:e55513. doi: 10.7554/eLife.55513 (PMC7377906; doi:10.7554/eLife.55513)
Supplement: Figure 2—source data 1. [file elife-55513-fig2-data1.zip]

Archive with 4 entries (4 files):
- MitoSOX images/2017-07-12 MitoSOX MitoGreen Saline SS31 8W.lif
- MitoSOX images/2017-07-14 MitoSOX MitoGreen SS31 8W.lif
- MitoSOX images/2017-07-21 MitoSOX MitoGreen SS31 8W.lif
- MitoSOX images/MitoSOX image description.docx
