# Supplementary material for: Late-life restoration of mitochondrial function reverses cardiac dysfunction in old mice
Source: eLife. 2020 Jul 10;9:e55513. doi: 10.7554/eLife.55513 (PMC7377906; doi:10.7554/eLife.55513)
Supplement: Figure 2—source data 2. [file elife-55513-fig2-data2.zip]

Archive with 4 entries (4 files):
- MitoPY1/2017-07-12 MitoPY1 MitoDeepRed Saline SS31 8W.lif
- MitoPY1/2017-07-14 MitoPY1 MitoDeepRed SS31 8W.lif
- MitoPY1/2017-07-21 MitoPY1 MitoDeepRed SS31 8W.lif
- MitoPY1/MitoPY1 image description.docx
