# Supplementary material for: Late-life restoration of mitochondrial function reverses cardiac dysfunction in old mice
Source: eLife. 2020 Jul 10;9:e55513. doi: 10.7554/eLife.55513 (PMC7377906; doi:10.7554/eLife.55513)
Supplement: Figure 4—source data 1. [file elife-55513-fig4-data1.zip]

Archive with 178 entries (160 files):
- p16_images_for_eLife/p16_images_Ann_Chiao_for_eLife/
- p16_images_for_eLife/p16_images_Ann_Chiao_for_eLife/Old Controls/
- p16_images_for_eLife/p16_images_Ann_Chiao_for_eLife/Old Controls/OCL_1/
- p16_images_for_eLife/p16_images_Ann_Chiao_for_eLife/Old Controls/OCL_1/MS_2_p16_10x_a_RGB.jpg
- p16_images_for_eLife/p16_images_Ann_Chiao_for_eLife/Old Controls/OCL_1/MS_2_p16_10x_b_RGB.jpg
- p16_images_for_eLife/p16_images_Ann_Chiao_for_eLife/Old Controls/OCL_1/MS_2_p16_10x_c_RGB.jpg
- p16_images_for_eLife/p16_images_Ann_Chiao_for_eLife/Old Controls/OCL_1/MS_2_p16_10x_d_RGB.jpg
- p16_images_for_eLife/p16_images_Ann_Chiao_for_eLife/Old Controls/OCL_1/MS_2_p16_10x_e_RGB.jpg
- p16_images_for_eLife/p16_images_Ann_Chiao_for_eLife/Old Controls/OCL_1/MS_2_p16_10x_f_RGB.jpg
- p16_images_for_eLife/p16_images_Ann_Chiao_for_eLife/Old Controls/OCL_1/MS_2_p16_10x_g_RGB.jpg
- p16_images_for_eLife/p16_images_Ann_Chiao_for_eLife/Old Controls/OCL_1/MS_2_p16_10x_h_RGB.jpg
- p16_images_for_eLife/p16_images_Ann_Chiao_for_eLife/Old Controls/OCL_1/MS_2_p16_10x_i_RGB.jpg
- p16_images_for_eLife/p16_images_Ann_Chiao_for_eLife/Old Controls/OCL_1/MS_2_p16_10x_j_RGB.jpg
- p16_images_for_eLife/p16_images_Ann_Chiao_for_eLife/Old Controls/OCL_1/MS_2_p16_10x_k_RGB.jpg
- p16_images_for_eLife/p16_images_Ann_Chiao_for_eLife/Old Controls/OCL_1/MS_2_p16_10x_l_RGB.jpg
- p16_images_for_eLife/p16_images_Ann_Chiao_for_eLife/Old Controls/OCL_10/
- p16_images_for_eLife/p16_images_Ann_Chiao_for_eLife/Old Controls/OCL_10/Composite_9.1_a.jpg
- p16_images_for_eLife/p16_images_Ann_Chiao_for_eLife/Old Controls/OCL_10/Composite_9.1_b.jpg
- p16_images_for_eLife/p16_images_Ann_Chiao_for_eLife/Old Controls/OCL_10/Composite_9.1_c.jpg
- p16_images_for_eLife/p16_images_Ann_Chiao_for_eLife/Old Controls/OCL_10/Composite_9.1_d.jpg
- p16_images_for_eLife/p16_images_Ann_Chiao_for_eLife/Old Controls/OCL_10/Composite_9.1_e.jpg
- p16_images_for_eLife/p16_images_Ann_Chiao_for_eLife/Old Controls/OCL_10/Composite_9.1_f.jpg
- p16_images_for_eLife/p16_images_Ann_Chiao_for_eLife/Old Controls/OCL_10/Composite_9.1_g.jpg
- p16_images_for_eLife/p16_images_Ann_Chiao_for_eLife/Old Controls/OCL_10/Composite_9.1_h.jpg
- p16_images_for_eLife/p16_images_Ann_Chiao_for_eLife/Old Controls/OCL_10/Composite_9.1_i.jpg
- p16_images_for_eLife/p16_images_Ann_Chiao_for_eLife/Old Controls/OCL_10/Composite_9.1_j.jpg
- p16_images_for_eLife/p16_images_Ann_Chiao_for_eLife/Old Controls/OCL_2/
- p16_images_for_eLife/p16_images_Ann_Chiao_for_eLife/Old Controls/OCL_2/MS_4_p16_10x_a_RGB.jpg
- p16_images_for_eLife/p16_images_Ann_Chiao_for_eLife/Old Controls/OCL_2/MS_4_p16_10x_b_RGB.jpg
- p16_images_for_eLife/p16_images_Ann_Chiao_for_eLife/Old Controls/OCL_2/MS_4_p16_10x_c_RGB.jpg
- p16_images_for_eLife/p16_images_Ann_Chiao_for_eLife/Old Controls/OCL_2/MS_4_p16_10x_d_RGB.jpg
- p16_images_for_eLife/p16_images_Ann_Chiao_for_eLife/Old Controls/OCL_2/MS_4_p16_10x_e_RGB.jpg
- p16_images_for_eLife/p16_images_Ann_Chiao_for_eLife/Old Controls/OCL_2/MS_4_p16_10x_f_RGB.jpg
- p16_images_for_eLife/p16_images_Ann_Chiao_for_eLife/Old Controls/OCL_2/MS_4_p16_10x_g_RGB.jpg
- p16_images_for_eLife/p16_images_Ann_Chiao_for_eLife/Old Controls/OCL_2/MS_4_p16_10x_h_RGB.jpg
- p16_images_for_eLife/p16_images_Ann_Chiao_for_eLife/Old Controls/OCL_2/MS_4_p16_10x_i_RGB.jpg
- p16_images_for_eLife/p16_images_Ann_Chiao_for_eLife/Old Controls/OCL_2/MS_4_p16_10x_j_RGB.jpg
- p16_images_for_eLife/p16_images_Ann_Chiao_for_eLife/Old Controls/OCL_2/MS_4_p16_10x_k_RGB.jpg
- p16_images_for_eLife/p16_images_Ann_Chiao_for_eLife/Old Controls/OCL_2/MS_4_p16_10x_l_RGB.jpg
- p16_images_for_eLife/p16_images_Ann_Chiao_for_eLife/Old Controls/OCL_2/MS_4_p16_10x_m_RGB.jpg
- p16_images_for_eLife/p16_images_Ann_Chiao_for_eLife/Old Controls/OCL_3/
- p16_images_for_eLife/p16_images_Ann_Chiao_for_eLife/Old Controls/OCL_3/MS_5_p16_10x_a_RGB.jpg
- p16_images_for_eLife/p16_images_Ann_Chiao_for_eLife/Old Controls/OCL_3/MS_5_p16_10x_b_RGB.jpg
- p16_images_for_eLife/p16_images_Ann_Chiao_for_eLife/Old Controls/OCL_3/MS_5_p16_10x_c_RGB.jpg
- p16_images_for_eLife/p16_images_Ann_Chiao_for_eLife/Old Controls/OCL_3/MS_5_p16_10x_d_RGB.jpg
- p16_images_for_eLife/p16_images_Ann_Chiao_for_eLife/Old Controls/OCL_3/MS_5_p16_10x_e_RGB.jpg
- p16_images_for_eLife/p16_images_Ann_Chiao_for_eLife/Old Controls/OCL_3/MS_5_p16_10x_f_RGB.jpg
- p16_images_for_eLife/p16_images_Ann_Chiao_for_eLife/Old Controls/OCL_3/MS_5_p16_10x_g_RGB.jpg
- p16_images_for_eLife/p16_images_Ann_Chiao_for_eLife/Old Controls/OCL_3/MS_5_p16_10x_h_RGB.jpg
- p16_images_for_eLife/p16_images_Ann_Chiao_for_eLife/Old Controls/OCL_3/MS_5_p16_10x_i_RGB.jpg
- p16_images_for_eLife/p16_images_Ann_Chiao_for_eLife/Old Controls/OCL_3/MS_5_p16_10x_j_RGB.jpg
- p16_images_for_eLife/p16_images_Ann_Chiao_for_eLife/Old Controls/OCL_3/MS_5_p16_10x_k_RGB.jpg
- p16_images_for_eLife/p16_images_Ann_Chiao_for_eLife/Old Controls/OCL_3/MS_5_p16_10x_l_RGB.jpg
- p16_images_for_eLife/p16_images_Ann_Chiao_for_eLife/Old Controls/OCL_3/MS_5_p16_10x_m_RGB.jpg
- p16_images_for_eLife/p16_images_Ann_Chiao_for_eLife/Old Controls/OCL_4/
- p16_images_for_eLife/p16_images_Ann_Chiao_for_eLife/Old Controls/OCL_4/MS_7_p16_10x_a_RGB.jpg
- p16_images_for_eLife/p16_images_Ann_Chiao_for_eLife/Old Controls/OCL_4/MS_7_p16_10x_b_RGB.jpg
- p16_images_for_eLife/p16_images_Ann_Chiao_for_eLife/Old Controls/OCL_4/MS_7_p16_10x_c_RGB.jpg
- p16_images_for_eLife/p16_images_Ann_Chiao_for_eLife/Old Controls/OCL_4/MS_7_p16_10x_d_RGB.jpg
- p16_images_for_eLife/p16_images_Ann_Chiao_for_eLife/Old Controls/OCL_4/MS_7_p16_10x_e_RGB.jpg
- p16_images_for_eLife/p16_images_Ann_Chiao_for_eLife/Old Controls/OCL_4/MS_7_p16_10x_f_RGB.jpg
- p16_images_for_eLife/p16_images_Ann_Chiao_for_eLife/Old Controls/OCL_4/MS_7_p16_10x_g_RGB.jpg
- p16_images_for_eLife/p16_images_Ann_Chiao_for_eLife/Old Controls/OCL_4/MS_7_p16_10x_h_RGB.jpg
- p16_images_for_eLife/p16_images_Ann_Chiao_for_eLife/Old Controls/OCL_4/MS_7_p16_10x_i_RGB.jpg
- p16_images_for_eLife/p16_images_Ann_Chiao_for_eLife/Old Controls/OCL_4/MS_7_p16_10x_j_RGB.jpg
- p16_images_for_eLife/p16_images_Ann_Chiao_for_eLife/Old Controls/OCL_5/
- p16_images_for_eLife/p16_images_Ann_Chiao_for_eLife/Old Controls/OCL_5/MS_10_p16_10x_a_RGB.jpg
- p16_images_for_eLife/p16_images_Ann_Chiao_for_eLife/Old Controls/OCL_5/MS_10_p16_10x_b_RGB.jpg
- p16_images_for_eLife/p16_images_Ann_Chiao_for_eLife/Old Controls/OCL_5/MS_10_p16_10x_c_RGB.jpg
- p16_images_for_eLife/p16_images_Ann_Chiao_for_eLife/Old Controls/OCL_5/MS_10_p16_10x_d_RGB (1).jpg
- p16_images_for_eLife/p16_images_Ann_Chiao_for_eLife/Old Controls/OCL_5/MS_10_p16_10x_e_RGB (1).jpg
- p16_images_for_eLife/p16_images_Ann_Chiao_for_eLife/Old Controls/OCL_5/MS_10_p16_10x_f_RGB.jpg
- p16_images_for_eLife/p16_images_Ann_Chiao_for_eLife/Old Controls/OCL_5/MS_10_p16_10x_g_RGB.jpg
- p16_images_for_eLife/p16_images_Ann_Chiao_for_eLife/Old Controls/OCL_5/MS_10_p16_10x_h_RGB.jpg
- p16_images_for_eLife/p16_images_Ann_Chiao_for_eLife/Old Controls/OCL_5/MS_10_p16_10x_i_RGB.jpg
- p16_images_for_eLife/p16_images_Ann_Chiao_for_eLife/Old Controls/OCL_5/MS_10_p16_10x_j_RGB.jpg
- p16_images_for_eLife/p16_images_Ann_Chiao_for_eLife/Old Controls/OCL_6/
- p16_images_for_eLife/p16_images_Ann_Chiao_for_eLife/Old Controls/OCL_6/2.1_a_unmixed_comp.jpg
- p16_images_for_eLife/p16_images_Ann_Chiao_for_eLife/Old Controls/OCL_6/2.1_b_unmixed_comp.jpg
- p16_images_for_eLife/p16_images_Ann_Chiao_for_eLife/Old Controls/OCL_6/2.1_c_unmixed_comp.jpg
- p16_images_for_eLife/p16_images_Ann_Chiao_for_eLife/Old Controls/OCL_6/2.1_d_unmixed_comp.jpg
- p16_images_for_eLife/p16_images_Ann_Chiao_for_eLife/Old Controls/OCL_6/2.1_e_unmixed_comp.jpg
- p16_images_for_eLife/p16_images_Ann_Chiao_for_eLife/Old Controls/OCL_6/2.1_f_unmixed_comp.jpg
- p16_images_for_eLife/p16_images_Ann_Chiao_for_eLife/Old Controls/OCL_6/2.1_g_unmixed_comp.jpg
- p16_images_for_eLife/p16_images_Ann_Chiao_for_eLife/Old Controls/OCL_6/2.1_h_unmixed_comp.jpg
- p16_images_for_eLife/p16_images_Ann_Chiao_for_eLife/Old Controls/OCL_6/2.1_i_unmixed_comp.jpg
- p16_images_for_eLife/p16_images_Ann_Chiao_for_eLife/Old Controls/OCL_6/2.1_j_unmixed_comp.jpg
- p16_images_for_eLife/p16_images_Ann_Chiao_for_eLife/Old Controls/OCL_7/
- p16_images_for_eLife/p16_images_Ann_Chiao_for_eLife/Old Controls/OCL_7/3.2_a.jpg
- p16_images_for_eLife/p16_images_Ann_Chiao_for_eLife/Old Controls/OCL_7/3.2_b.jpg
- p16_images_for_eLife/p16_images_Ann_Chiao_for_eLife/Old Controls/OCL_7/3.2_c.jpg
- p16_images_for_eLife/p16_images_Ann_Chiao_for_eLife/Old Controls/OCL_7/3.2_d.jpg
- p16_images_for_eLife/p16_images_Ann_Chiao_for_eLife/Old Controls/OCL_7/3.2_e.jpg
- p16_images_for_eLife/p16_images_Ann_Chiao_for_eLife/Old Controls/OCL_7/3.2_f.jpg
- p16_images_for_eLife/p16_images_Ann_Chiao_for_eLife/Old Controls/OCL_7/3.2_g.jpg
- p16_images_for_eLife/p16_images_Ann_Chiao_for_eLife/Old Controls/OCL_7/3.2_h.jpg
- p16_images_for_eLife/p16_images_Ann_Chiao_for_eLife/Old Controls/OCL_7/3.2_i.jpg
- p16_images_for_eLife/p16_images_Ann_Chiao_for_eLife/Old Controls/OCL_8/
- p16_images_for_eLife/p16_images_Ann_Chiao_for_eLife/Old Controls/OCL_8/4.2_Composite_a.jpg
- p16_images_for_eLife/p16_images_Ann_Chiao_for_eLife/Old Controls/OCL_8/4.2_Composite_b.jpg
- p16_images_for_eLife/p16_images_Ann_Chiao_for_eLife/Old Controls/OCL_8/4.2_Composite_c.jpg
- p16_images_for_eLife/p16_images_Ann_Chiao_for_eLife/Old Controls/OCL_8/4.2_Composite_d.jpg
- p16_images_for_eLife/p16_images_Ann_Chiao_for_eLife/Old Controls/OCL_8/4.2_Composite_e.jpg
- p16_images_for_eLife/p16_images_Ann_Chiao_for_eLife/Old Controls/OCL_8/4.2_Composite_f.jpg
- p16_images_for_eLife/p16_images_Ann_Chiao_for_eLife/Old Controls/OCL_8/4.2_Composite_g.jpg
- p16_images_for_eLife/p16_images_Ann_Chiao_for_eLife/Old Controls/OCL_8/4.2_Composite_h.jpg
- p16_images_for_eLife/p16_images_Ann_Chiao_for_eLife/Old Controls/OCL_8/4.2_Composite_i.jpg
- p16_images_for_eLife/p16_images_Ann_Chiao_for_eLife/Old Controls/OCL_8/4.2_Composite_j.jpg
- p16_images_for_eLife/p16_images_Ann_Chiao_for_eLife/Old Controls/OCL_9/
- p16_images_for_eLife/p16_images_Ann_Chiao_for_eLife/Old Controls/OCL_9/Composite_7.3_a.jpg
- p16_images_for_eLife/p16_images_Ann_Chiao_for_eLife/Old Controls/OCL_9/Composite_7.3_b.jpg
- p16_images_for_eLife/p16_images_Ann_Chiao_for_eLife/Old Controls/OCL_9/Composite_7.3_c.jpg
- p16_images_for_eLife/p16_images_Ann_Chiao_for_eLife/Old Controls/OCL_9/Composite_7.3_d.jpg
- p16_images_for_eLife/p16_images_Ann_Chiao_for_eLife/Old Controls/OCL_9/Composite_7.3_e.jpg
- p16_images_for_eLife/p16_images_Ann_Chiao_for_eLife/Old Controls/OCL_9/Composite_7.3_f.jpg
- p16_images_for_eLife/p16_images_Ann_Chiao_for_eLife/Old Controls/OCL_9/Composite_7.3_g.jpg
- p16_images_for_eLife/p16_images_Ann_Chiao_for_eLife/Old Controls/OCL_9/Composite_7.3_h.jpg
- p16_images_for_eLife/p16_images_Ann_Chiao_for_eLife/Old Controls/OCL_9/Composite_7.3_i.jpg
- p16_images_for_eLife/p16_images_Ann_Chiao_for_eLife/Old Controls/OCL_9/Composite_7.3_j.jpg
- p16_images_for_eLife/p16_images_Ann_Chiao_for_eLife/Old SS-31 Treated/
- p16_images_for_eLife/p16_images_Ann_Chiao_for_eLife/Old SS-31 Treated/OSS_1/
- p16_images_for_eLife/p16_images_Ann_Chiao_for_eLife/Old SS-31 Treated/OSS_1/MS_1_p16_10x_a_RGB.jpg
- p16_images_for_eLife/p16_images_Ann_Chiao_for_eLife/Old SS-31 Treated/OSS_1/MS_1_p16_10x_c_RGB.jpg
- p16_images_for_eLife/p16_images_Ann_Chiao_for_eLife/Old SS-31 Treated/OSS_1/MS_1_p16_10x_d_RGB.jpg
- p16_images_for_eLife/p16_images_Ann_Chiao_for_eLife/Old SS-31 Treated/OSS_1/MS_1_p16_10x_e_RGB.jpg
- p16_images_for_eLife/p16_images_Ann_Chiao_for_eLife/Old SS-31 Treated/OSS_1/MS_1_p16_10x_f_RGB.jpg
- p16_images_for_eLife/p16_images_Ann_Chiao_for_eLife/Old SS-31 Treated/OSS_1/MS_1_p16_10x_g_RGB.jpg
- p16_images_for_eLife/p16_images_Ann_Chiao_for_eLife/Old SS-31 Treated/OSS_1/MS_1_p16_10x_h_RGB.jpg
- p16_images_for_eLife/p16_images_Ann_Chiao_for_eLife/Old SS-31 Treated/OSS_1/MS_1_p16_10x_i_RGB.jpg
- p16_images_for_eLife/p16_images_Ann_Chiao_for_eLife/Old SS-31 Treated/OSS_1/MS_1_p16_10x_j_RGB.jpg
- p16_images_for_eLife/p16_images_Ann_Chiao_for_eLife/Old SS-31 Treated/OSS_1/MS_1_p16_10x_k_RGB.jpg
- p16_images_for_eLife/p16_images_Ann_Chiao_for_eLife/Old SS-31 Treated/OSS_1/MS_1_p16_10x_l_RGB.jpg
- p16_images_for_eLife/p16_images_Ann_Chiao_for_eLife/Old SS-31 Treated/OSS_2/
- p16_images_for_eLife/p16_images_Ann_Chiao_for_eLife/Old SS-31 Treated/OSS_2/MS_3_p16_10x_a_RGB.jpg
- p16_images_for_eLife/p16_images_Ann_Chiao_for_eLife/Old SS-31 Treated/OSS_2/MS_3_p16_10x_b_RGB.jpg
- p16_images_for_eLife/p16_images_Ann_Chiao_for_eLife/Old SS-31 Treated/OSS_2/MS_3_p16_10x_c_RGB.jpg
- p16_images_for_eLife/p16_images_Ann_Chiao_for_eLife/Old SS-31 Treated/OSS_2/MS_3_p16_10x_d_RGB.jpg
- p16_images_for_eLife/p16_images_Ann_Chiao_for_eLife/Old SS-31 Treated/OSS_2/MS_3_p16_10x_e_RGB.jpg
- p16_images_for_eLife/p16_images_Ann_Chiao_for_eLife/Old SS-31 Treated/OSS_2/MS_3_p16_10x_f_RGB.jpg
- p16_images_for_eLife/p16_images_Ann_Chiao_for_eLife/Old SS-31 Treated/OSS_2/MS_3_p16_10x_g_RGB.jpg
- p16_images_for_eLife/p16_images_Ann_Chiao_for_eLife/Old SS-31 Treated/OSS_2/MS_3_p16_10x_h_RGB.jpg
- p16_images_for_eLife/p16_images_Ann_Chiao_for_eLife/Old SS-31 Treated/OSS_2/MS_3_p16_10x_i_RGB.jpg
- p16_images_for_eLife/p16_images_Ann_Chiao_for_eLife/Old SS-31 Treated/OSS_2/MS_3_p16_10x_j_RGB.jpg
- p16_images_for_eLife/p16_images_Ann_Chiao_for_eLife/Old SS-31 Treated/OSS_2/MS_3_p16_10x_k_RGB.jpg
- p16_images_for_eLife/p16_images_Ann_Chiao_for_eLife/Old SS-31 Treated/OSS_2/MS_3_p16_10x_l_RGB.jpg
- p16_images_for_eLife/p16_images_Ann_Chiao_for_eLife/Old SS-31 Treated/OSS_3/
- p16_images_for_eLife/p16_images_Ann_Chiao_for_eLife/Old SS-31 Treated/OSS_3/MS_6_p16_10x_a_RGB.jpg
- p16_images_for_eLife/p16_images_Ann_Chiao_for_eLife/Old SS-31 Treated/OSS_3/MS_6_p16_10x_b_RGB.jpg
- p16_images_for_eLife/p16_images_Ann_Chiao_for_eLife/Old SS-31 Treated/OSS_3/MS_6_p16_10x_c_RGB.jpg
- p16_images_for_eLife/p16_images_Ann_Chiao_for_eLife/Old SS-31 Treated/OSS_3/MS_6_p16_10x_d_RGB.jpg
- p16_images_for_eLife/p16_images_Ann_Chiao_for_eLife/Old SS-31 Treated/OSS_3/MS_6_p16_10x_e_RGB.jpg
- p16_images_for_eLife/p16_images_Ann_Chiao_for_eLife/Old SS-31 Treated/OSS_3/MS_6_p16_10x_f_RGB.jpg
- p16_images_for_eLife/p16_images_Ann_Chiao_for_eLife/Old SS-31 Treated/OSS_3/MS_6_p16_10x_g_RGB.jpg
- p16_images_for_eLife/p16_images_Ann_Chiao_for_eLife/Old SS-31 Treated/OSS_3/MS_6_p16_10x_h_RGB.jpg
- p16_images_for_eLife/p16_images_Ann_Chiao_for_eLife/Old SS-31 Treated/OSS_3/MS_6_p16_10x_i_RGB.jpg
- p16_images_for_eLife/p16_images_Ann_Chiao_for_eLife/Old SS-31 Treated/OSS_3/MS_6_p16_10x_j_RGB.jpg
- p16_images_for_eLife/p16_images_Ann_Chiao_for_eLife/Old SS-31 Treated/OSS_4/
- p16_images_for_eLife/p16_images_Ann_Chiao_for_eLife/Old SS-31 Treated/OSS_4/MS_8_p16_10x_a_RGB.jpg
- p16_images_for_eLife/p16_images_Ann_Chiao_for_eLife/Old SS-31 Treated/OSS_4/MS_8_p16_10x_b_RGB.jpg
- p16_images_for_eLife/p16_images_Ann_Chiao_for_eLife/Old SS-31 Treated/OSS_4/MS_8_p16_10x_c_RGB.jpg
- p16_images_for_eLife/p16_images_Ann_Chiao_for_eLife/Old SS-31 Treated/OSS_4/MS_8_p16_10x_d_RGB.jpg
- p16_images_for_eLife/p16_images_Ann_Chiao_for_eLife/Old SS-31 Treated/OSS_4/MS_8_p16_10x_e_RGB.jpg
- p16_images_for_eLife/p16_images_Ann_Chiao_for_eLife/Old SS-31 Treated/OSS_4/MS_8_p16_10x_f_RGB.jpg
- p16_images_for_eLife/p16_images_Ann_Chiao_for_eLife/Old SS-31 Treated/OSS_4/MS_8_p16_10x_g_RGB.jpg
- p16_images_for_eLife/p16_images_Ann_Chiao_for_eLife/Old SS-31 Treated/OSS_4/MS_8_p16_10x_h_RGB.jpg
- p16_images_for_eLife/p16_images_Ann_Chiao_for_eLife/Old SS-31 Treated/OSS_4/MS_8_p16_10x_i_RGB.jpg
- p16_images_for_eLife/p16_images_Ann_Chiao_for_eLife/Old SS-31 Treated/OSS_4/MS_8_p16_10x_j_RGB.jpg
- p16_images_for_eLife/p16_images_Ann_Chiao_for_eLife/Old SS-31 Treated/OSS_5/
- p16_images_for_eLife/p16_images_Ann_Chiao_for_eLife/Old SS-31 Treated/OSS_5/MS_9_p16_10x_a_RGB.jpg
- p16_images_for_eLife/p16_images_Ann_Chiao_for_eLife/Old SS-31 Treated/OSS_5/MS_9_p16_10x_b_RGB.jpg
- p16_images_for_eLife/p16_images_Ann_Chiao_for_eLife/Old SS-31 Treated/OSS_5/MS_9_p16_10x_c_RGB.jpg
- p16_images_for_eLife/p16_images_Ann_Chiao_for_eLife/Old SS-31 Treated/OSS_5/MS_9_p16_10x_d_RGB.jpg
- p16_images_for_eLife/p16_images_Ann_Chiao_for_eLife/Old SS-31 Treated/OSS_5/MS_9_p16_10x_e_RGB.jpg
- p16_images_for_eLife/p16_images_Ann_Chiao_for_eLife/Old SS-31 Treated/OSS_5/MS_9_p16_10x_f_RGB.jpg
- p16_images_for_eLife/p16_images_Ann_Chiao_for_eLife/Old SS-31 Treated/OSS_5/MS_9_p16_10x_g_RGB.jpg
- p16_images_for_eLife/p16_images_Ann_Chiao_for_eLife/Old SS-31 Treated/OSS_5/MS_9_p16_10x_h_RGB.jpg
- p16_images_for_eLife/p16_images_Ann_Chiao_for_eLife/Old SS-31 Treated/OSS_5/MS_9_p16_10x_i_RGB.jpg
- p16_images_for_eLife/p16_images_Ann_Chiao_for_eLife/Old SS-31 Treated/OSS_5/MS_9_p16_10x_j_RGB.jpg
