# Supplementary material for: Late-life restoration of mitochondrial function reverses cardiac dysfunction in old mice
Source: eLife. 2020 Jul 10;9:e55513. doi: 10.7554/eLife.55513 (PMC7377906; doi:10.7554/eLife.55513)
Supplement: Figure 4—source data 2. [file elife-55513-fig4-data2.zip]

Archive with 70 entries (57 files):
- p19_images_for_eLife/p19_images_Ann_Chiao_for_eLife/
- p19_images_for_eLife/p19_images_Ann_Chiao_for_eLife/Old controls/
- p19_images_for_eLife/p19_images_Ann_Chiao_for_eLife/Old controls/OCL_1/
- p19_images_for_eLife/p19_images_Ann_Chiao_for_eLife/Old controls/OCL_1/Copy of MS2_1_40x_RGB.jpg
- p19_images_for_eLife/p19_images_Ann_Chiao_for_eLife/Old controls/OCL_1/Copy of MS2_2_40x_RGB.jpg
- p19_images_for_eLife/p19_images_Ann_Chiao_for_eLife/Old controls/OCL_1/Copy of MS2_3_40x_RGB.jpg
- p19_images_for_eLife/p19_images_Ann_Chiao_for_eLife/Old controls/OCL_1/Copy of MS2_4_40x_RGB.jpg
- p19_images_for_eLife/p19_images_Ann_Chiao_for_eLife/Old controls/OCL_1/Copy of MS2_5_40x_RGB.jpg
- p19_images_for_eLife/p19_images_Ann_Chiao_for_eLife/Old controls/OCL_1/Copy of MS2_6_40x_RGB.jpg
- p19_images_for_eLife/p19_images_Ann_Chiao_for_eLife/Old controls/OCL_2/
- p19_images_for_eLife/p19_images_Ann_Chiao_for_eLife/Old controls/OCL_2/Copy of MS4_1_40x_RGB.jpg
- p19_images_for_eLife/p19_images_Ann_Chiao_for_eLife/Old controls/OCL_2/Copy of MS4_2_40x_RGB.jpg
- p19_images_for_eLife/p19_images_Ann_Chiao_for_eLife/Old controls/OCL_2/Copy of MS4_3_40x_RGB.jpg
- p19_images_for_eLife/p19_images_Ann_Chiao_for_eLife/Old controls/OCL_2/Copy of MS4_4_40x_RGB.jpg
- p19_images_for_eLife/p19_images_Ann_Chiao_for_eLife/Old controls/OCL_2/Copy of MS4_5_40x_RGB.jpg
- p19_images_for_eLife/p19_images_Ann_Chiao_for_eLife/Old controls/OCL_2/Copy of MS4_6_40x_RGB.jpg
- p19_images_for_eLife/p19_images_Ann_Chiao_for_eLife/Old controls/OCL_3/
- p19_images_for_eLife/p19_images_Ann_Chiao_for_eLife/Old controls/OCL_3/Copy of MS5_1_40x_RGB.jpg
- p19_images_for_eLife/p19_images_Ann_Chiao_for_eLife/Old controls/OCL_3/Copy of MS5_2_40x_RGB.jpg
- p19_images_for_eLife/p19_images_Ann_Chiao_for_eLife/Old controls/OCL_3/Copy of MS5_3_40x_RGB.jpg
- p19_images_for_eLife/p19_images_Ann_Chiao_for_eLife/Old controls/OCL_3/Copy of MS5_4_40x_RGB.jpg
- p19_images_for_eLife/p19_images_Ann_Chiao_for_eLife/Old controls/OCL_3/Copy of MS5_5_40x_RGB.jpg
- p19_images_for_eLife/p19_images_Ann_Chiao_for_eLife/Old controls/OCL_3/Copy of MS5_6_40x_RGB.jpg
- p19_images_for_eLife/p19_images_Ann_Chiao_for_eLife/Old controls/OCL_4/
- p19_images_for_eLife/p19_images_Ann_Chiao_for_eLife/Old controls/OCL_4/Copy of MS7_1_40x_RGB.jpg
- p19_images_for_eLife/p19_images_Ann_Chiao_for_eLife/Old controls/OCL_4/Copy of MS7_2_40x_RGB.jpg
- p19_images_for_eLife/p19_images_Ann_Chiao_for_eLife/Old controls/OCL_4/Copy of MS7_3_40x_RGB.jpg
- p19_images_for_eLife/p19_images_Ann_Chiao_for_eLife/Old controls/OCL_4/Copy of MS7_4_40x_RGB.jpg
- p19_images_for_eLife/p19_images_Ann_Chiao_for_eLife/Old controls/OCL_4/Copy of MS7_5_40x_RGB.jpg
- p19_images_for_eLife/p19_images_Ann_Chiao_for_eLife/Old controls/OCL_4/Copy of MS7_6_40x_RGB.jpg
- p19_images_for_eLife/p19_images_Ann_Chiao_for_eLife/Old controls/OCL_5/
- p19_images_for_eLife/p19_images_Ann_Chiao_for_eLife/Old controls/OCL_5/Copy of MS10_1_40x_RGB.jpg
- p19_images_for_eLife/p19_images_Ann_Chiao_for_eLife/Old controls/OCL_5/Copy of MS10_2_40x_RGB.jpg
- p19_images_for_eLife/p19_images_Ann_Chiao_for_eLife/Old controls/OCL_5/Copy of MS10_3_40x_RGB.jpg
- p19_images_for_eLife/p19_images_Ann_Chiao_for_eLife/Old controls/OCL_5/Copy of MS10_4_40x_RGB.jpg
- p19_images_for_eLife/p19_images_Ann_Chiao_for_eLife/Old controls/OCL_5/Copy of MS10_5_40x_RGB.jpg
- p19_images_for_eLife/p19_images_Ann_Chiao_for_eLife/Old controls/OCL_5/Copy of MS10_6_40x_RGB.jpg
- p19_images_for_eLife/p19_images_Ann_Chiao_for_eLife/Old SS-31 treated/
- p19_images_for_eLife/p19_images_Ann_Chiao_for_eLife/Old SS-31 treated/OSS_1/
- p19_images_for_eLife/p19_images_Ann_Chiao_for_eLife/Old SS-31 treated/OSS_1/Copy of MS1_1_40x_RGB.jpg
- p19_images_for_eLife/p19_images_Ann_Chiao_for_eLife/Old SS-31 treated/OSS_1/Copy of MS1_2_40x_RGB.jpg
- p19_images_for_eLife/p19_images_Ann_Chiao_for_eLife/Old SS-31 treated/OSS_1/Copy of MS1_3_40x_RGB.jpg
- p19_images_for_eLife/p19_images_Ann_Chiao_for_eLife/Old SS-31 treated/OSS_1/Copy of MS1_4_40x_RGB.jpg
- p19_images_for_eLife/p19_images_Ann_Chiao_for_eLife/Old SS-31 treated/OSS_2/
- p19_images_for_eLife/p19_images_Ann_Chiao_for_eLife/Old SS-31 treated/OSS_2/Copy of MS3_1_40x_RGB.jpg
- p19_images_for_eLife/p19_images_Ann_Chiao_for_eLife/Old SS-31 treated/OSS_2/Copy of MS3_2_40x_RGB.jpg
- p19_images_for_eLife/p19_images_Ann_Chiao_for_eLife/Old SS-31 treated/OSS_2/Copy of MS3_3_40x_RGB.jpg
- p19_images_for_eLife/p19_images_Ann_Chiao_for_eLife/Old SS-31 treated/OSS_2/Copy of MS3_4_40x_RGB.jpg
- p19_images_for_eLife/p19_images_Ann_Chiao_for_eLife/Old SS-31 treated/OSS_2/Copy of MS3_6_40x_RGB.jpg
- p19_images_for_eLife/p19_images_Ann_Chiao_for_eLife/Old SS-31 treated/OSS_3/
- p19_images_for_eLife/p19_images_Ann_Chiao_for_eLife/Old SS-31 treated/OSS_3/Copy of MS6_1_40x_RGB.jpg
- p19_images_for_eLife/p19_images_Ann_Chiao_for_eLife/Old SS-31 treated/OSS_3/Copy of MS6_2_40x_RGB.jpg
- p19_images_for_eLife/p19_images_Ann_Chiao_for_eLife/Old SS-31 treated/OSS_3/Copy of MS6_3_40x_RGB.jpg
- p19_images_for_eLife/p19_images_Ann_Chiao_for_eLife/Old SS-31 treated/OSS_3/Copy of MS6_4_40x_RGB.jpg
- p19_images_for_eLife/p19_images_Ann_Chiao_for_eLife/Old SS-31 treated/OSS_3/Copy of MS6_5_40x_RGB.jpg
- p19_images_for_eLife/p19_images_Ann_Chiao_for_eLife/Old SS-31 treated/OSS_3/Copy of MS6_6_40x_RGB.jpg
- p19_images_for_eLife/p19_images_Ann_Chiao_for_eLife/Old SS-31 treated/OSS_4/
- p19_images_for_eLife/p19_images_Ann_Chiao_for_eLife/Old SS-31 treated/OSS_4/Copy of MS8_1_40x_RGB.jpg
- p19_images_for_eLife/p19_images_Ann_Chiao_for_eLife/Old SS-31 treated/OSS_4/Copy of MS8_2_40x_RGB.jpg
- p19_images_for_eLife/p19_images_Ann_Chiao_for_eLife/Old SS-31 treated/OSS_4/Copy of MS8_3_40x_RGB.jpg
- p19_images_for_eLife/p19_images_Ann_Chiao_for_eLife/Old SS-31 treated/OSS_4/Copy of MS8_4_40x_RGB.jpg
- p19_images_for_eLife/p19_images_Ann_Chiao_for_eLife/Old SS-31 treated/OSS_4/Copy of MS8_5_40x_RGB.jpg
- p19_images_for_eLife/p19_images_Ann_Chiao_for_eLife/Old SS-31 treated/OSS_4/Copy of MS8_6_40x_RGB.jpg
- p19_images_for_eLife/p19_images_Ann_Chiao_for_eLife/Old SS-31 treated/OSS_5/
- p19_images_for_eLife/p19_images_Ann_Chiao_for_eLife/Old SS-31 treated/OSS_5/Copy of MS9_1_40x_RGB.jpg
- p19_images_for_eLife/p19_images_Ann_Chiao_for_eLife/Old SS-31 treated/OSS_5/Copy of MS9_2_40x_RGB.jpg
- p19_images_for_eLife/p19_images_Ann_Chiao_for_eLife/Old SS-31 treated/OSS_5/Copy of MS9_3_40x_RGB.jpg
- p19_images_for_eLife/p19_images_Ann_Chiao_for_eLife/Old SS-31 treated/OSS_5/Copy of MS9_4_40x_RGB.jpg
- p19_images_for_eLife/p19_images_Ann_Chiao_for_eLife/Old SS-31 treated/OSS_5/Copy of MS9_5_40x_RGB.jpg
- p19_images_for_eLife/p19_images_Ann_Chiao_for_eLife/Old SS-31 treated/OSS_5/Copy of MS9_6_40x_RGB.jpg
